# Supplementary material for: Maternal Blood Levels of Toxic and Essential Elements and Birth Outcomes in Argentina: The EMASAR Study
Source: Int J Environ Res Public Health. 2022 Mar 18;19(6):3643. doi: 10.3390/ijerph19063643 (PMC8954125; doi:10.3390/ijerph19063643)
Supplement: Supplementary file 1 [file ijerph-19-03643-s001.zip]

Archive with 1 entries (1 files):
- ijerph-1630999-supplementary.pdf
